# Supplementary material for: The Dual Role of Digital Self-Efficacy in Reading Engagement from a Nonlinear Dynamics Perspective
Source: Children (Basel). 2025 Feb 26;12(3):292. doi: 10.3390/children12030292 (PMC11941528; doi:10.3390/children12030292)
Supplement: Supplementary file 1 [file children-12-00292-s001.zip]

Archive with 1 entries (1 files):
- children-3435580-supplementary.pdf
